# Supplementary material for: A Controlled Study of Tuberculosis Diagnosis in HIV-Infected and Uninfected Children in Peru
Source: PLoS One. 2015 Apr 30;10(4):e0120915. doi: 10.1371/journal.pone.0120915 (PMC4416048; doi:10.1371/journal.pone.0120915)
Supplement: S1 Dataset — (XLSX) [file pone.0120915.s001.xlsx]

## Sheet: data dictionary
Data dictionary
Children
variable	description	coding
hosp	patient group	A= TB(+) HIV(-), B= TB(+) HIV(+), D= TB(-) HIV(-), E= TB(-) HIV(+)
cst	Stegen and Toledo criteria	score
cst4	cst category	1: CST>4, 0: CST<4
cst7	cst category	1: CST>7, 0: CST<7
age	age in year	number
gender	gender	1: Male, 0: Female
wfa	Weight for Age	%Weight for Age
hiv	HIV infection	1: Yes, 0: No
xcd4	CD4 count	number
income	Monthly income of household (Peruvian soles)	1: <200, 2: 200-400, 3: 410-2000, 4: 200-5000 5: 5000-10000, 6: >10000, -1: No data
xincome	Income category	1: > 400, 0: <400, -1: No data
st1	Cough	1: Yes, 2: No, -1: No data
st3	Hemoptysis	1: Yes, 2: No, -1: No data
st4	Fever	1: Yes, 2: No, -1: No data
st6	Anorexia	1: Yes, 2: No, -1: No data
st7	Recent weight loss	1: Yes, 2: No, -1: No data
st12	Diarrhea	1: Yes, 2: No, -1: No data
st13	Vomitting	1: Yes, 2: No, -1: No data
r1	Any abnormality in the chest x-ray	1: Yes, 0: No, -1: No data
r2	Alveolar infiltrate	1: Yes, 0: No, -1: No data
r3	Interstitial infiltrate	1: Yes, 0: No, -1: No data
r4	Nodular infiltrate	1: Yes, 0: No, -1: No data
r6	Calcification	1: Yes, 0: No, -1: No data
r10	Pleural effusion	1: Yes, 0: No, -1: No data
r12	cavity/cavities	1: Yes, 0: No, -1: No data
r14	Lymphademopathy	1: Yes, 0: No, -1: No data
r15	Hillar swelling	1: Yes, 0: No, -1: No data
r16	Primary complex	1: Yes, 0: No, -1: No data
xpcr	PCR results	1: Positive, 0: Negative
xcult	Culture results	1: Positive, 0: Negative
xcontact	having contact with TB patient within 2 years	1: Yes, 0: No/don't know.

## Sheet: data
hosp	cst	income	st1	st3	st4	st6	st7	st12	st13	xpcr	xcult	cst4	cst7	r1	r2	r3	r4	r6	r10	r12	r14	r15	r16	gender	wfa	age	hiv	xincome	xcd4	xcontact
A	5	2	2	2	2	2	2	2	2	0	0	1	0	1	0	0	1	0	0	0	0	1	0	1	94.2	2	0	0	-1	0
A	6	2	1	2	2	1	1	2	2	0	0	1	0	1	0	0	0	0	0	0	0	0	0	0	73.8	9	0	0	-1	1
A	7	3	1	2	2	1	1	2	2	0	1	1	1	1	0	0	0	0	0	0	0	1	0	1	107.1	6	0	1	-1	0
A	7	2	1	2	1	2	2	2	2	0	0	1	1	0	0	0	0	0	0	0	0	0	0	1	139	10	0	0	-1	1
A	5	3	2	2	2	2	2	2	2	0	0	1	0	0	0	0	0	0	0	0	0	0	0	1	88.2	7	0	1	-1	1
A	7	3	1	2	2	1	1	2	1	0	0	1	1	0	0	0	0	0	0	0	0	0	0	1	93.7	3	0	1	-1	1
A	9	3	1	2	2	2	2	2	2	0	0	1	1	1	0	1	0	0	0	0	0	0	0	1	103.7	1	0	1	-1	1
A	7	3	1	2	1	1	1	2	2	0	0	1	1	0	0	0	0	0	0	0	0	0	0	1	100.6	3	0	1	-1	1
A	7	4	1	2	1	2	2	2	2	0	0	1	1	1	0	1	0	0	0	0	1	0	0	0	110	3	0	1	-1	0
A	7	2	1	2	2	2	1	1	2	0	0	1	1	1	0	1	0	0	0	1	0	1	0	0	100	10	0	0	-1	0
A	7	1	1	2	2	2	1	2	2	0	1	1	1	1	0	1	0	0	0	0	1	1	0	0	96.7	1	0	0	-1	1
A	10	3	1	2	2	2	2	2	2	1	1	1	1	1	1	1	0	0	0	0	0	1	1	0	100	4	0	1	-1	1
A	7	3	1	2	2	2	2	2	2	1	0	1	1	1	0	1	0	0	0	0	0	0	0	1	98.3	1	0	1	-1	1
A	5	2	1	2	1	1	-1	2	2	1	0	1	0	0	0	0	0	0	0	0	0	0	0	1	71.4	11	0	0	-1	0
A	5	1	1	2	2	2	2	2	2	1	0	1	0	0	0	0	0	0	0	0	0	0	0	0	97.49	6	0	0	-1	0
A	5	-1	2	2	1	2	2	2	2	1	0	1	0	1	1	0	0	0	0	0	0	1	0	0	87.7	0	0	-1	-1	0
A	9	3	1	2	2	2	2	2	2	1	1	1	1	0	0	0	0	0	0	0	0	0	0	1	96.5	2	0	1	-1	1
A	7	-1	1	2	1	1	1	2	2	0	0	1	1	0	0	0	0	0	0	0	0	0	0	0	90.6	2	0	-1	-1	1
A	5	-1	1	2	2	2	2	2	2	0	0	1	0	0	0	0	0	0	0	0	0	0	0	1	94.1	4	0	-1	-1	1
A	9	1	1	2	1	1	1	2	1	1	0	1	1	-1	-1	-1	-1	-1	-1	-1	-1	-1	-1	1	93.9	0	0	0	-1	1
A	6	-1	1	2	2	2	-1	2	2	0	0	1	0	1	0	0	0	0	0	0	0	0	0	1	91.7	1	0	-1	-1	1
A	5	2	1	2	2	1	2	2	2	0	0	1	0	0	0	0	0	0	0	0	0	0	0	1	96.9	3	0	0	-1	1
A	6	3	1	2	1	2	2	2	2	1	1	1	0	1	0	1	1	0	0	1	0	0	0	0	104.1	11	0	1	-1	1
A	7	3	2	2	2	2	2	2	2	0	0	1	1	0	0	0	0	0	0	0	0	0	0	1	98.4	1	0	1	-1	1
A	7	3	1	2	2	2	1	2	2	0	0	1	1	1	0	1	0	0	0	0	0	1	0	1	89.2	3	0	1	-1	1
A	7	3	1	1	2	1	1	2	2	0	0	1	1	1	0	0	0	0	0	0	0	0	0	0	83.9	3	0	1	-1	1
A	5	3	1	2	1	2	1	2	2	0	0	1	0	1	0	1	0	0	0	0	0	0	0	1	85.1	4	0	1	-1	1
A	7	3	1	2	2	1	2	1	2	0	1	1	1	1	0	0	0	0	0	0	0	0	0	1	108.3	3	0	1	-1	1
A	5	3	1	2	1	1	1	2	1	0	0	1	0	1	0	0	0	0	0	0	0	1	0	0	102.4	4	0	1	-1	0
A	5	2	1	2	2	1	2	2	2	0	0	1	0	1	0	1	0	0	0	0	0	0	0	0	131.9	3	0	0	-1	0
A	7	3	1	2	2	1	1	2	2	0	1	1	1	1	0	0	0	0	0	0	0	1	0	1	96.2	8	0	1	-1	1
A	7	2	1	2	2	2	2	2	2	0	0	1	1	1	0	0	0	0	0	0	0	0	0	1	119.7	7	0	0	-1	0
A	5	3	1	2	2	2	2	2	2	0	0	1	0	0	0	0	0	0	0	0	0	0	0	1	115.2	3	0	1	-1	1
A	7	1	1	2	1	1	1	2	2	0	0	1	1	0	0	0	0	0	0	0	0	0	0	0	130.6	0	0	0	-1	1
A	5	3	1	2	2	1	2	2	2	0	0	1	0	1	0	1	0	0	0	0	0	0	0	1	85.2	2	0	1	-1	0
A	5	3	1	2	2	1	1	2	2	0	0	1	0	0	0	0	0	0	0	0	0	0	0	0	90.9	1	0	1	-1	1
A	7	1	1	2	2	2	2	2	2	0	0	1	1	0	0	0	0	0	0	0	0	0	0	0	67.6	10	0	0	-1	1
A	7	3	1	2	2	2	2	2	2	1	1	1	1	1	0	1	0	0	0	1	0	0	0	0	107.4	0	0	1	-1	1
A	7	2	2	2	2	2	2	2	2	1	0	1	1	1	0	1	0	0	0	0	0	1	0	1	96.4	7	0	0	-1	1
A	9	3	1	2	2	2	2	1	2	0	0	1	1	1	0	0	0	0	0	0	0	0	0	1	105.3	11	0	1	-1	1
A	5	3	2	2	2	2	2	2	2	1	0	1	0	1	0	0	0	0	0	0	0	1	0	1	95.2	10	0	1	-1	1
A	5	1	1	2	2	2	2	2	2	1	0	1	0	0	0	0	0	0	0	0	0	0	0	1	93	2	0	0	-1	0
A	6	3	1	2	1	1	2	2	2	0	0	1	0	-1	-1	-1	-1	-1	-1	-1	-1	-1	-1	1	116.2	4	0	1	-1	1
A	7	3	1	2	2	2	2	2	2	1	0	1	1	1	0	1	0	0	0	0	0	0	0	0	119.5	0	0	1	-1	1
A	5	3	1	2	2	2	2	2	2	1	0	1	0	1	0	0	0	0	0	0	0	0	0	1	111.1	5	0	1	-1	1
A	9	3	1	1	2	2	2	1	2	1	0	1	1	1	0	0	0	0	0	0	0	1	0	0	91.2	9	0	1	-1	1
A	5	3	2	2	2	1	2	2	2	0	0	1	0	1	0	1	0	0	0	0	0	1	0	1	85.5	1	0	1	-1	0
A	5	-1	1	2	-1	1	2	2	2	1	0	1	0	1	0	0	0	0	0	0	0	1	0	0	86.3	3	0	-1	-1	0
A	8	2	1	2	1	1	1	1	1	1	1	1	1	1	0	0	0	0	0	0	0	1	1	0	82.6	2	0	0	-1	1
A	5	-1	2	2	2	2	2	2	2	1	0	1	0	1	0	1	0	0	0	0	0	0	0	0	115.2	0	0	-1	-1	0
A	14	3	1	2	2	1	1	2	1	1	0	1	1	1	0	1	0	0	0	0	0	0	0	1	91.3	6	0	1	-1	0
A	5	2	1	2	1	2	1	2	1	1	0	1	0	1	0	0	0	0	0	0	0	1	0	1	66	9	0	0	-1	0
A	9	1	1	2	1	2	2	2	1	1	0	1	1	-1	-1	-1	-1	-1	-1	-1	-1	-1	-1	0	105	6	0	0	-1	0
A	7	1	1	2	1	1	1	1	1	1	1	1	1	1	0	1	0	0	1	0	0	0	0	1		5	0	0	-1	1
A	5	3	1	2	2	2	1	2	2	0	0	1	0	1	0	1	0	0	0	0	0	1	0	0	102.2	5	0	1	-1	1
A	9	-1	2	2	2	2	2	2	2	0	0	1	1	1	1	1	0	0	0	0	0	0	1	1	87.2	1	0	-1	-1	1
A	7	3	1	2	1	2	2	2	2	0	0	1	1	1	0	1	0	0	0	0	0	1	0	0	101.4	2	0	1	-1	1
A	6	3	1	2	2	2	2	2	1	0	0	1	0	1	0	0	0	0	0	0	0	1	0	1	109.1	3	0	1	-1	1
A	9	2	1	1	2	1	-1	2	2	0	0	1	1	1	0	1	0	0	0	0	0	0	0	0	84.6	8	0	0	-1	1
A	5	3	2	2	2	2	2	2	2	1	0	1	0	0	0	0	0	0	0	0	0	0	0	1	98.5	8	0	1	-1	1
A	7	2	1	2	2	1	2	1	2	1	0	1	1	1	0	1	0	0	0	0	0	0	0	0	110.3	2	0	0	-1	1
A	5	3	1	2	2	2	2	2	2	0	0	1	0	1	0	0	0	0	0	0	0	1	0	0	90.3	3	0	1	-1	1
A	5	3	2	2	2	2	2	2	2	1	0	1	0	1	0	0	0	0	0	0	0	1	0	1	105	6	0	1	-1	0
A	5	2	1	2	1	1	1	1	1	0	0	1	0	0	0	0	0	0	0	0	0	0	0	1	108.7	0	0	0	-1	1
A	5	3	1	2	1	2	2	1	2	0	0	1	0	1	0	1	0	0	0	0	0	1	0	0	86.9	1	0	1	-1	0
A	5	2	1	2	2	1	2	2	2	0	0	1	0	0	0	0	0	0	0	0	0	0	0	1	84.1	10	0	0	-1	0
A	5	3	2	2	2	1	1	1	2	0	0	1	0	0	0	0	0	0	0	0	0	0	0	0	77.3	1	0	1	-1	1
A	5	3	2	2	1	2	2	2	2	0	0	1	0	0	0	0	0	0	0	0	0	0	0	1	85	5	0	1	-1	0
A	5	2	1	2	1	1	2	2	2	0	0	1	0	1	0	0	0	0	0	0	0	1	0	1	98.7	3	0	0	-1	1
A	6	2	1	2	1	1	2	1	2	0	0	1	0	1	0	0	0	0	1	0	0	0	0	1	115	1	0	0	-1	1
A	5	6	1	2	2	2	2	2	2	0	0	1	0	0	0	0	0	0	0	0	0	0	0	0	100.7	0	0	1	-1	1
A	5	6	2	2	2	2	2	2	2	1	0	1	0	0	0	0	0	0	0	0	0	0	0	0	94.2	2	0	1	-1	1
A	7	3	1	2	1	1	1	2	2	0	0	1	1	1	1	0	0	0	1	0	0	0	0	0	106.4	3	0	1	-1	1
A	6	2	1	1	2	2	1	2	2	0	0	1	0	1	1	0	0	0	1	0	0	0	0	0	49	11	0	0	-1	0
A	5	2	1	2	1	1	2	2	2	0	0	1	0	0	0	0	0	0	0	0	0	0	0	1	102.6	7	0	0	-1	0
A	5	3	2	2	2	1	1	2	2	0	0	1	0	1	0	0	0	0	0	0	0	1	0	1	100.6	4	0	1	-1	1
A	5	2	1	2	1	2	2	2	2	0	0	1	0	0	0	0	0	0	0	0	0	0	0	1	97.7	2	0	0	-1	0
A	5	4	1	2	2	2	2	2	1	1	0	1	0	1	0	1	0	0	0	0	0	1	0	0	128.7	6	0	1	-1	1
A	5	3	2	2	2	2	2	2	2	1	0	1	0	0	0	0	0	0	0	0	0	0	0	0	114.1	6	0	1	-1	1
A	5	2	2	2	2	2	2	2	2	0	0	1	0	1	0	1	0	0	0	0	0	0	0	0	85	11	0	0	-1	1
A	9	3	1	2	2	2	2	2	2	1	1	1	1	1	0	1	0	0	0	0	0	1	0	0	125	6	0	1	-1	1
A	7	3	1	2	2	1	2	2	1	0	0	1	1	1	0	1	0	0	0	0	0	1	0	0	95.8	2	0	1	-1	1
A	7	3	1	2	2	2	2	2	2	0	0	1	1	1	0	1	1	0	0	0	0	1	0	0	119.6	10	0	1	-1	1
A	6	3	1	2	2	2	2	2	2	0	0	1	0	1	0	1	0	0	0	0	0	0	0	0	86.9	4	0	1	-1	1
A	9	3	1	2	2	2	2	2	2	0	0	1	1	1	0	0	0	0	0	0	0	1	0	1	113.2	12	0	1	-1	1
A	7	2	2	2	1	1	1	2	2	0	0	1	1	1	0	1	0	0	0	0	0	1	0	0	81.73	1	0	0	-1	1
A	10	3	1	2	1	1	1	1	1	0	0	1	1	1	0	0	0	0	0	0	0	1	1	0	40.1	3	0	1	-1	1
A	5	3	2	2	2	1	1	2	2	0	0	1	0	0	0	0	0	0	0	0	0	0	0	1	92.4	0	0	1	-1	1
A	9	3	1	1	1	2	1	2	2	0	0	1	1	1	0	0	0	0	0	0	0	1	1	1	115	5	0	1	-1	1
A	11	1	1	2	2	2	2	2	2	0	0	1	1	1	0	1	0	0	0	0	0	1	1	1	82.6	11	0	0	-1	0
A	13	3	1	2	1	1	1	1	2	0	0	1	1	1	0	0	0	0	0	0	0	1	1	1	79.7	8	0	1	-1	1
A	7	2	2	2	2	1	2	2	2	0	0	1	1	1	0	1	0	0	0	0	0	0	1	1	97.6	6	0	0	-1	1
A	5	2	2	2	2	1	2	2	2	0	0	1	0	1	0	0	0	0	0	0	0	1	0	0	93.8	1	0	0	-1	1
A	13	3	1	2	2	2	2	2	2	1	0	1	1	1	0	0	0	0	0	0	1	1	1	0	120.5	4	0	1	-1	1
A	5	3	1	2	2	1	2	1	2	0	0	1	0	0	0	0	0	0	0	0	0	0	0	0	118.1	0	0	1	-1	1
A	7	2	2	2	2	1	1	2	2	1	0	1	1	1	1	1	0	0	0	0	0	0	0	1	112	2	0	0	-1	1
A	5	2	1	2	2	1	1	2	1	0	0	1	0	1	0	0	0	0	0	0	0	1	0	0	80.6	5	0	0	-1	0
A	5	2	2	2	1	2	1	2	1	0	0	1	0	1	0	1	0	0	0	0	0	0	0	0	98	1	0	0	-1	0
A	7	-1	1	2	2	2	2	2	2	0	0	1	1	-1	-1	-1	-1	-1	-1	-1	-1	-1	-1	1	74.8	2	0	-1	-1	1
A	9	3	1	1	2	2	2	2	2	0	0	1	1	1	0	1	0	0	0	0	0	1	0	0	131	6	0	1	-1	1
A	7	3	1	2	2	2	2	2	2	0	0	1	1	1	0	1	1	0	0	0	0	0	0	0	76.4	3	0	1	-1	1
A	7	2	2	2	2	2	2	2	2	0	0	1	1	1	0	1	0	0	0	0	0	0	0	1		1	0	0	-1	1
A	7	2	1	2	2	2	2	2	2	0	0	1	1	1	0	0	0	0	0	0	0	0	0	1	128.2	0	0	0	-1	1
A	5	2	2	2	2	2	2	2	2	0	0	1	0	1	0	0	0	0	0	0	0	1	0	0	108.9	6	0	0	-1	1
A	11	2	1	2	1	1	1	1	2	1	1	1	1	1	0	1	0	0	0	0	0	0	0	1	79.4	0	0	0	-1	1
A	5	4	2	2	2	1	1	1	1	0	0	1	0	1	0	1	0	0	0	0	0	0	0	0	78.6	2	0	1	-1	1
A	11	3	2	2	2	2	2	2	2	0	1	1	1	-1	-1	-1	-1	-1	-1	-1	-1	-1	-1	1	119.5	5	0	1	-1	1
A	6	-1	1	2	1	2	2	2	2	0	0	1	0	-1	-1	-1	-1	-1	-1	-1	-1	-1	-1	0	72.6	10	0	-1	-1	1
A	7	2	2	2	2	2	2	2	2	1	0	1	1	-1	-1	-1	-1	-1	-1	-1	-1	-1	-1	1	104.9	9	0	0	-1	1
A	7	2	1	2	1	1	1	2	2	0	0	1	1	-1	-1	-1	-1	-1	-1	-1	-1	-1	-1	1	112.5	8	0	0	-1	1
A	5	2	1	2	2	1	2	2	2	0	0	1	0	-1	-1	-1	-1	-1	-1	-1	-1	-1	-1	0	117.4	7	0	0	-1	1
A	11	2	2	2	2	1	1	2	2	0	0	1	1	1	0	0	0	0	0	0	0	1	1	0	95	6	0	0	-1	1
A	7	3	2	2	2	2	2	1	2	0	0	1	1	-1	-1	-1	-1	-1	-1	-1	-1	-1	-1	0	75.9	10	0	1	-1	1
A	7	3	1	2	2	2	2	2	2	0	0	1	1	-1	-1	-1	-1	-1	-1	-1	-1	-1	-1	1	128	7	0	1	-1	1
A	7	3	1	2	2	2	2	2	2	0	0	1	1	-1	-1	-1	-1	-1	-1	-1	-1	-1	-1	0	98.3	2	0	1	-1	1
A	5	3	1	2	2	2	2	2	2	0	0	1	0	-1	-1	-1	-1	-1	-1	-1	-1	-1	-1	1	83.3	11	0	1	-1	0
A	10	2	1	2	1	2	2	1	2	0	0	1	1	-1	-1	-1	-1	-1	-1	-1	-1	-1	-1	1	84.9	0	0	0	-1	1
A	7	3	1	2	2	2	2	2	2	0	0	1	1	-1	-1	-1	-1	-1	-1	-1	-1	-1	-1	1	85.5	3	0	1	-1	0
A	11	-1	2	2	2	1	2	2	2	0	1	1	1	1	0	1	1	0	0	0	0	1	1	1	103.4	4	0	-1	-1	1
A	7	2	1	2	1	2	2	2	2	0	0	1	1	1	0	0	0	0	1	0	0	1	0	1	93.5	8	0	0	-1	1
A	7	3	2	2	1	1	1	2	1	1	1	1	1	-1	-1	-1	-1	-1	-1	-1	-1	-1	-1	1	92.5	6	0	1	-1	1
A	7	2	2	2	2	1	1	2	2	1	0	1	1	-1	-1	-1	-1	-1	-1	-1	-1	-1	-1	1	89.4	2	0	0	-1	1
A	5	2	1	2	2	1	1	2	2	0	0	1	0	-1	-1	-1	-1	-1	-1	-1	-1	-1	-1	0	78.9	10	0	0	-1	1
A	6	2	1	2	1	1	2	2	2	0	0	1	0	1	0	0	0	0	0	0	0	0	1	1	76.8	0	0	0	-1	1
A	7	1	1	2	2	1	2	2	1	0	0	1	1	1	0	1	0	0	0	0	0	1	0	0	110.7	9	0	0	-1	1
A	5	2	1	2	2	2	2	2	2	0	0	1	0	-1	-1	-1	-1	-1	-1	-1	-1	-1	-1	0	70.2	3	0	0	-1	1
A	7	5	1	2	2	2	2	2	2	0	0	1	1	-1	-1	-1	-1	-1	-1	-1	-1	-1	-1	1	108.2	3	0	1	-1	1
A	7	3	1	2	2	2	2	2	2	0	0	1	1	-1	-1	-1	-1	-1	-1	-1	-1	-1	-1	1	79.6	1	0	1	-1	1
A	7	-1	1	2	2	2	2	2	2	0	0	1	1	1	1	1	0	0	0	0	0	0	0	0	86.7	2	0	-1	-1	1
A	7	5	1	2	2	2	2	2	2	0	0	1	1	-1	-1	-1	-1	-1	-1	-1	-1	-1	-1	1	127.3	6	0	1	-1	1
A	7	3	2	2	2	2	2	2	2	0	0	1	1	-1	-1	-1	-1	-1	-1	-1	-1	-1	-1	1	103.7	5	0	1	-1	1
A	7	2	2	2	2	2	2	2	2	0	0	1	1	1	0	1	0	0	0	0	0	1	0	0	76	2	0	0	-1	1
A	9	-1	1	2	2	2	2	2	2	1	1	1	1	1	0	0	0	0	0	0	0	1	1	1	94.1	6	0	-1	-1	0
A	7	4	2	2	2	2	2	2	2	1	0	1	1	1	0	0	0	0	0	0	0	1	0	0	104.6	4	0	1	-1	1
A	11	4	2	2	2	2	2	2	2	0	0	1	1	1	0	0	0	0	0	0	0	1	1	1	97.7	6	0	1	-1	1
A	7	4	2	2	2	2	2	1	2	0	0	1	1	1	0	0	0	0	0	0	1	1	0	1	98.2	10	0	1	-1	1
A	7	2	1	2	1	2	2	2	2	0	0	1	1	1	0	1	0	0	0	0	0	0	0	0	72.7	1	0	0	-1	1
A	9	2	1	2	2	2	2	2	2	0	0	1	1	-1	-1	-1	-1	-1	-1	-1	-1	-1	-1	0	85.8	7	0	0	-1	0
A	13	3	1	2	1	1	1	1	1	1	1	1	1	1	0	1	1	0	0	0	1	0	1	1	67.1	6	0	1	-1	1
A	9	2	1	2	1	1	1	2	2	1	0	1	1	1	0	1	0	1	0	0	0	0	0	1	83.3	3	0	0	-1	1
A	7	3	2	2	2	2	2	2	2	0	0	1	1	1	0	1	0	0	0	0	0	1	1	0	88.2	9	0	1	-1	1
A	9	2	1	2	2	1	2	1	1	0	0	1	1	1	0	1	0	0	0	0	1	0	0	0	100	4	0	0	-1	1
A	7	3	1	2	2	1	2	2	2	1	0	1	1	1	0	1	0	0	0	0	0	1	0	1	91.3	1	0	1	-1	1
A	7	2	1	2	2	1	2	2	2	1	0	1	1	1	1	1	0	0	0	0	0	0	0	1	100.6	3	0	0	-1	1
A	5	3	1	2	2	2	2	2	2	0	0	1	0	1	0	1	0	0	0	0	0	0	0	1	84.3	8	0	1	-1	1
A	9	3	1	2	2	2	2	2	2	0	0	1	1	1	0	1	1	0	0	0	0	0	0	0	89.4	3	0	1	-1	1
A	9	3	1	2	2	1	2	2	2	0	0	1	1	1	0	0	0	0	0	0	0	1	0	1	100.8	7	0	1	-1	1
A	7	1	1	2	1	1	2	2	1	1	0	1	1	1	0	0	0	0	1	0	1	1	0	1	75.6	12	0	0	-1	1
A	9	2	1	2	2	2	2	2	2	0	1	1	1	1	0	0	0	0	0	0	0	0	0	1	89.1	0	0	0	-1	1
A	9	3	1	2	2	2	2	2	2	0	0	1	1	1	0	1	0	0	0	0	0	0	0	0	93.7	4	0	1	-1	1
A	7	2	1	2	2	2	2	1	2	1	0	1	1	1	0	1	0	0	0	0	0	0	0	0	103.2	3	0	0	-1	1
A	11	3	1	2	1	1	2	2	2	1	0	1	1	1	0	1	0	0	0	0	1	0	1	1	106.1	1	0	1	-1	1
A	7	2	2	2	2	2	2	2	2	0	0	1	1	1	0	1	0	0	0	0	1	0	0	0	97	2	0	0	-1	1
A	7	-1	1	2	2	2	2	2	2	0	0	1	1	1	0	1	0	0	0	0	0	1	0	0	106.4	3	0	-1	-1	1
A	7	3	1	2	2	2	1	2	2	0	0	1	1	1	0	1	0	0	0	0	0	0	0	1	102.7	0	0	1	-1	1
A	11	2	2	2	1	2	2	2	2	0	0	1	1	1	0	1	0	0	0	0	0	0	1	0	95.8	4	0	0	-1	1
A	7	4	1	2	1	2	2	2	2	0	0	1	1	1	0	0	0	0	0	0	1	1	0	0	105.9	8	0	1	-1	1
A	9	3	1	2	2	1	2	2	2	0	0	1	1	1	1	1	0	0	0	0	0	0	0	0	104.5	1	0	1	-1	1
A	7	2	2	2	1	2	2	2	2	0	0	1	1	1	0	0	0	0	0	0	0	1	1	0	104.3	8	0	0	-1	1
A	7	2	1	2	2	1	2	2	2	0	0	1	1	1	0	1	0	0	0	0	0	1	0	1	77.5	8	0	0	-1	1
A	13	3	1	2	1	1	1	2	1	0	0	1	1	1	0	1	0	0	0	0	0	0	1	1	108.8	11	0	1	-1	1
A	7	3	2	2	1	2	2	2	2	0	1	1	1	1	0	1	0	0	0	0	0	1	0	0	90.9	1	0	1	-1	1
A	9	2	1	2	2	1	2	2	2	0	0	1	1	1	0	1	0	0	0	0	0	0	0	0	92.35	3	0	0	-1	1
A	11	-1	2	2	2	1	1	2	2	1	1	1	1	1	0	1	0	0	0	0	0	1	1	1	81.71	8	0	-1	-1	1
A	11	-1	2	2	2	1	2	2	2	0	0	1	1	1	0	0	0	0	0	0	0	0	1	0		11	0	-1	-1	1
A	13	3	1	2	1	1	1	2	2	0	0	1	1	1	0	1	0	0	0	0	0	0	1	0	96.1	2	0	1	-1	1
A	11	1	2	2	2	2	2	2	2	0	0	1	1	1	0	1	0	0	0	0	0	0	1	1	83.7	1	0	0	-1	1
A	11	3	2	2	2	2	2	2	2	1	0	1	1	1	0	1	0	0	0	0	0	1	1	0	86.02	5	0	1	-1	1
A	7	3	1	2	2	2	2	2	2	1	0	1	1	1	0	1	0	0	0	0	0	1	0	0	126.86	0	0	1	-1	1
A	11	3	2	2	2	2	2	2	2	1	0	1	1	1	0	1	0	0	0	0	0	0	1	1	88.4	3	0	1	-1	1
A	13	1	1	2	1	1	1	2	2	0	0	1	1	1	0	0	0	0	0	0	0	1	1	1	79.47	10	0	0	-1	1
A	7	1	2	2	2	2	1	2	2	1	0	1	1	-1	-1	-1	-1	-1	-1	-1	-1	-1	-1	1	96.77	6	0	0	-1	1
A	9	-1	1	2	2	1	1	2	2	0	0	1	1	-1	-1	-1	-1	-1	-1	-1	-1	-1	-1	0	109.09	8	0	-1	-1	1
A	9	3	1	2	2	2	2	2	2	0	0	1	1	-1	-1	-1	-1	-1	-1	-1	-1	-1	-1	1	103.53	1	0	1	-1	1
A	8	2	1	2	1	2	2	2	1	0	0	1	1	1	0	1	0	-1	0	0	0	0	1	0	90.9	8	0	0	-1	1
A	9	2	1	2	2	1	2	2	2	0	0	1	1	1	0	1	0	0	0	0	0	1	0	1	93.4	1	0	0	-1	1
A	7	2	1	2	2	2	2	2	2	0	0	1	1	1	0	1	0	0	0	0	0	0	0	1	85.7	2	0	0	-1	1
A	7	2	1	2	2	2	2	1	2	0	0	1	1	0	0	0	0	0	0	0	0	0	0	0	99.2	2	0	0	-1	1
A	7	2	1	2	1	1	1	2	2	0	0	1	1	1	0	1	0	0	0	0	0	1	0	0	110.2	2	0	0	-1	0
A	7	3	2	2	2	2	2	2	2	0	0	1	1	-1	-1	-1	-1	-1	-1	-1	-1	-1	-1	1	87.4	4	0	1	-1	0
A	9	3	1	2	1	1	2	1	2	0	0	1	1	1	0	1	0	0	0	0	0	1	0	0	101.8	1	0	1	-1	1
A	7	3	1	2	2	1	2	2	2	0	0	1	1	1	0	1	0	1	0	0	0	1	1	0	98.4	7	0	1	-1	1
A	7	2	2	2	2	2	2	2	2	0	0	1	1	1	0	0	0	0	0	0	0	1	0	0	101.8	4	0	0	-1	1
A	11	1	1	2	1	1	1	1	2	0	0	1	1	1	0	1	0	0	0	0	1	1	1	0	105	3	0	0	-1	1
A	13	2	1	2	2	2	2	2	2	0	0	1	1	1	0	1	0	0	0	0	1	1	1	0	93.7	4	0	0	-1	1
A	9	2	1	1	2	1	1	2	2	1	1	1	1	1	0	1	0	0	0	0	0	1	0	0	91.6	7	0	0	-1	1
A	9	2	1	2	1	1	1	2	2	0	0	1	1	-1	-1	-1	-1	-1	-1	-1	-1	-1	-1	1	97.4	1	0	0	-1	1
A	9	3	1	2	2	2	1	2	2	1	0	1	1	1	0	1	0	0	0	0	0	1	0	1	115.7	6	0	1	-1	1
A	11	2	1	2	2	2	2	2	2	0	0	1	1	1	0	1	0	0	0	0	0	1	1	0	92.5	4	0	0	-1	1
A	7	1	1	2	2	2	2	2	2	0	0	1	1	1	0	1	0	0	0	0	0	1	0	1	119.4	0	0	0	-1	1
A	7	1	1	2	2	1	1	2	2	0	0	1	1	-1	-1	-1	-1	-1	-1	-1	-1	-1	-1	1	86.1	6	0	0	-1	0
A	7	2	2	2	2	2	2	2	2	0	0	1	1	1	0	1	0	0	0	0	0	0	0	1	80.5	8	0	0	-1	1
A	8	1	1	2	1	1	1	1	1	0	0	1	1	1	0	1	0	0	0	0	0	0	1	1	81.1	1	0	0	-1	1
A	7	3	1	2	2	1	1	2	2	1	0	1	1	1	0	1	0	0	0	0	0	1	0	1	79.4	1	0	1	-1	1
A	9	2	1	2	1	2	2	2	2	1	0	1	1	1	0	1	0	0	0	0	0	1	0	0	92.5	1	0	0	-1	1
A	7	2	1	2	2	2	2	2	2	0	0	1	1	0	0	0	0	0	0	0	0	0	0	0	130.2	7	0	0	-1	1
A	7	2	1	2	2	2	2	2	2	0	0	1	1	1	0	1	0	0	0	0	0	0	0	0	111.1	1	0	0	-1	1
A	9	-1	2	2	2	2	2	2	2	1	1	1	1	1	0	1	0	0	0	0	0	0	0	0	92.2	10	0	-1	-1	0
A	7	5	1	2	2	1	2	2	2	0	0	1	1	1	0	1	0	0	0	0	0	0	0	1	101	0	0	1	-1	0
A	6	2	1	2	2	1	2	1	1	0	0	1	0	1	0	1	0	0	0	0	0	0	0	0	71.5	5	0	0	-1	1
A	7	-1	1	2	2	2	2	2	2	0	0	1	1	1	0	1	0	0	0	0	0	1	0	1	87.9	11	0	-1	-1	1
A	9	4	1	2	2	2	2	2	2	0	0	1	1	1	0	1	0	0	0	0	1	0	1	0	115.88	0	0	1	-1	1
A	7	3	1	2	2	2	2	2	2	0	0	1	1	1	0	1	0	0	0	0	0	0	0	1	100	2	0	1	-1	1
A	7	3	1	2	1	2	2	2	2	0	0	1	1	-1	-1	-1	-1	-1	-1	-1	-1	-1	-1	0	109.7	1	0	1	-1	1
A	7	3	1	2	2	2	2	2	1	0	0	1	1	-1	-1	-1	-1	-1	-1	-1	-1	-1	-1	0	93.9	3	0	1	-1	1
A	7	3	1	2	1	2	2	2	1	0	0	1	1	-1	-1	-1	-1	-1	-1	-1	-1	-1	-1	0	122.5	6	0	1	-1	1
A	9	2	1	2	2	2	1	2	2	0	0	1	1	-1	-1	-1	-1	-1	-1	-1	-1	-1	-1	0	76.3	2	0	0	-1	1
A	9	2	1	2	2	2	2	1	2	0	0	1	1	-1	-1	-1	-1	-1	-1	-1	-1	-1	-1	0	86	1	0	0	-1	1
A	9	2	1	2	1	1	2	2	2	0	0	1	1	-1	-1	-1	-1	-1	-1	-1	-1	-1	-1	0	115.85	0	0	0	-1	1
B	6	-1	1	2	1	-1	-1	2	2	1	0	1	0	1	0	1	0	0	0	0	0	0	0	0		4	1	-1	492	1
B	6	1	1	2	1	1	1	1	1	1	0	1	0	1	1	0	0	0	0	0	0	0	0	0	80.4	1	1	0	535	1
B	4	-1	1	2	2	2	2	1	2	0	0	0	0	1	1	0	0	0	0	0	0	0	0	1	82.3	3	1	-1	714	1
B	4	2	1	2	2	2	2	2	2	0	0	0	0	1	0	1	1	0	0	0	0	1	0	0	79.7	8	1	0	410	0
B	6	3	1	2	1	1	2	2	2	0	0	1	0	1	0	1	0	0	0	0	0	0	0	0	94.5	8	1	1	638	0
B	4	1	1	2	1	2	2	2	2	0	0	0	0	1	0	1	0	0	1	0	0	1	0	0	90	6	1	0	-1	1
B	6	1	1	2	1	1	1	1	2	0	0	1	0	1	0	1	0	0	0	0	0	0	0	0	36	6	1	0	-1	0
B	4	-1	1	2	1	-1	-1	-1	1	0	0	0	0	1	0	1	0	0	0	0	0	0	0	1	77.4	4	1	-1	21	1
B	6	-1	1	2	2	2	2	2	2	0	0	1	0	1	0	1	0	0	0	0	0	0	0	1	91.5	3	1	-1	903	1
B	9	3	1	1	1	1	2	1	1	0	0	1	1	1	1	1	0	0	0	0	0	0	0	0	65.5	8	1	1	-1	1
B	4	-1	1	2	1	2	2	2	2	0	0	0	0	1	1	1	0	0	0	0	0	1	0	1		8	1	-1	198	1
B	4	-1	1	2	2	2	2	2	2	1	0	0	0	1	1	0	0	0	0	0	0	1	0	1	59.2	4	1	-1	380	1
B	4	2	1	2	1	2	1	2	2	1	0	0	0	1	1	1	0	0	0	0	0	0	0	1	75.6	6	1	0	364	1
B	6	2	1	2	1	1	2	1	2	0	0	1	0	1	0	1	0	0	0	0	0	0	0	0	59.7	0	1	0	162	1
B	6	1	1	2	1	2	1	2	2	0	0	1	0	1	1	1	0	0	0	0	0	0	0	1	69.9	2	1	0	19	1
B	4	2	1	1	1	1	1	1	1	0	0	0	0	-1	-1	-1	-1	-1	-1	-1	-1	-1	-1	0	63.3	7	1	0	20	0
B	8	1	2	2	1	1	1	1	1	0	0	1	1	1	0	1	0	0	0	0	0	1	1	0	72.1	1	1	0	879	1
B	6	2	1	2	1	1	2	1	1	0	0	1	0	1	0	1	0	0	0	0	0	0	0	1	82.1	0	1	0	183	1
B	6	2	1	2	2	2	1	2	2	0	0	1	0	-1	-1	-1	-1	-1	-1	-1	-1	-1	-1	1	114.2	5	1	0	1503	1
B	4	1	1	2	1	1	1	1	1	0	0	0	0	-1	-1	-1	-1	-1	-1	-1	-1	-1	-1	0	76.9	1	1	0	168	0
B	4	3	1	2	1	2	2	2	2	0	0	0	0	1	0	1	0	0	0	0	0	0	0	1	68.2	6	1	1	164	0
B	6	-1	1	2	2	2	2	1	2	1	0	1	0	1	0	1	0	0	0	0	0	0	0	1	68.3	3	1	-1	145	1
B	8	3	1	2	2	1	1	2	2	1	0	1	1	1	0	0	1	0	0	0	0	0	1	1	76.9	0	1	1	749	1
B	6	2	1	2	1	1	2	2	2	0	0	1	0	1	1	0	0	0	0	0	0	0	0	0	77.7	6	1	0	227	1
B	4	1	1	2	2	1	1	1	2	0	0	0	0	1	0	1	0	0	0	0	0	0	0	1	51.2	3	1	0	50	0
B	6	3	1	2	1	1	1	2	2	0	0	1	0	1	1	1	0	0	0	0	0	1	0	1	97.1	1	1	1	1485	1
B	4	2	1	2	1	1	2	2	2	0	0	0	0	0	0	0	0	0	0	0	0	0	0	0	89.5	0	1	0	527	1
B	4	1	1	2	2	2	2	1	2	0	0	0	0	1	1	1	0	0	0	0	0	0	0	1	56.1	0	1	0	998	0
B	4	3	1	2	2	1	1	1	2	1	0	0	0	1	0	1	0	0	0	0	0	1	0	0	52.7	7	1	1	51	0
B	4	3	1	2	2	2	1	1	2	1	0	0	0	1	1	1	0	0	0	0	0	1	0	1	70.2	7	1	1	2	1
B	6	3	1	2	1	2	1	2	2	1	0	1	0	1	0	1	0	0	0	0	0	1	0	1	69	5	1	1	66	1
B	4	3	1	2	2	2	2	2	2	0	0	0	0	-1	-1	-1	-1	-1	-1	-1	-1	-1	-1	1	85.9	6	1	1	206	1
B	6	2	1	2	2	1	2	2	2	0	0	1	0	1	0	1	0	0	0	0	0	0	0	0	93.2	5	1	0	868	1
B	6	3	1	2	2	2	2	2	2	0	0	1	0	1	0	1	0	0	0	0	0	0	0	0	74	7	1	1	348	1
B	4	2	1	2	1	2	2	1	1	0	0	0	0	1	0	1	0	0	0	0	0	0	0	1	70.5	7	1	0	371	1
B	4	2	1	2	1	1	2	2	2	0	0	0	0	1	0	1	1	0	0	0	1	0	0	1	74.5	8	1	0	11	0
B	6	2	1	2	1	2	1	1	1	1	0	1	0	1	0	0	0	0	0	0	0	1	0	0	61.1	8	1	0	64	1
B	6	2	1	2	1	2	1	2	2	0	0	1	0	-1	-1	-1	-1	-1	-1	-1	-1	-1	-1	0	80.6	10	1	0	172	1
B	4	-1	1	2	1	2	2	2	2	0	0	0	0	1	0	0	0	0	0	0	0	0	0	1	73.1	0	1	-1	87	0
B	4	1	1	2	2	1	2	2	2	0	0	0	0	1	1	0	0	0	0	0	0	0	0	0	106.7	5	1	0	527	0
B	4	1	1	2	2	2	1	1	2	0	0	0	0	1	1	1	0	0	0	0	0	0	0	0		5	1	0	8	0
B	4	3	1	1	2	2	1	2	2	0	0	0	0	1	0	1	0	0	0	0	0	1	0	0	77.1	4	1	1	4	0
B	6	2	1	2	1	2	1	1	1	0	0	1	0	1	1	1	0	0	0	0	0	0	0	1	49.4	0	1	0	44	1
B	8	2	1	2	1	1	1	1	2	1	0	1	1	1	0	1	0	0	0	0	0	0	1	1	74.7	2	1	0	920	0
B	4	2	1	2	2	2	2	2	2	0	0	0	0	1	0	0	0	0	0	0	0	1	0	0	75.6	3	1	0	1594	0
B	11	2	1	2	2	2	2	2	2	0	0	1	1	1	0	0	0	0	0	0	0	0	1	0	76.2	7	1	0	922	0
B	6	1	1	2	1	2	2	1	2	0	0	1	0	1	0	1	0	0	0	0	0	1	0	1	54.6	10	1	0	-1	1
B	10	2	1	2	1	2	2	1	1	0	0	1	1	1	1	1	0	0	0	0	0	0	1	0	63.8	5	1	0	90	1
B	4	3	1	2	1	1	2	2	2	0	0	0	0	1	0	1	0	0	0	0	0	1	-1	0	102.5	1	1	1	310	0
B	8	-1	1	2	2	2	2	1	1	1	0	1	1	1	0	0	0	0	0	0	0	1	1	1	91.5	0	1	-1	837	1
B	10	1	1	2	2	1	2	1	2	0	0	1	1	1	0	1	0	0	0	0	0	1	1	1	74.3	3	1	0	369	1
B	6	1	1	2	1	2	1	1	1	0	0	1	0	1	0	1	0	0	0	0	0	1	0	1	65	2	1	0	487	1
B	4	2	1	2	1	1	2	2	2	0	0	0	0	-1	-1	-1	-1	-1	-1	-1	-1	-1	-1	1	72.6	1	1	0	366	1
B	9	2	1	2	2	2	2	2	1	0	0	1	1	1	0	1	0	0	0	0	0	0	1	0	56.1	0	1	0	522	0
B	6	2	1	2	2	1	1	1	2	0	0	1	0	1	1	1	0	0	0	0	0	0	0	1	60.8	3	1	0	855	1
B	7	1	2	2	1	2	2	2	2	0	0	1	1	1	0	1	0	0	0	0	0	1	0	0	102.8	6	1	0	330	1
B	6	-1	1	2	2	2	2	2	2	0	0	1	0	1	0	1	1	0	0	0	0	0	0	1	63.9	1	1	-1	1420	1
B	8	2	1	2	2	2	2	2	2	0	0	1	1	1	0	1	0	0	0	0	0	1	1	0	97.4	6	1	0	565	0
B	8	-1	-1	2	2	2	2	2	2	0	0	1	1	1	0	1	0	0	0	0	0	1	1	0	104.4	0	1	-1	1643	1
B	6	-1	1	2	1	2	2	2	1	1	0	1	0	1	0	1	0	0	0	0	0	0	0	0	69.5	3	1	-1	-1	1
B	6	1	2	2	1	1	1	1	1	1	0	1	0	1	0	1	0	0	0	0	0	0	1	0	51.2	0	1	0	-1	0
B	4	2	1	2	1	1	1	2	2	1	0	0	0	1	0	1	0	0	0	0	0	0	0	0	84.9	1	1	0	-1	0
B	8	3	1	2	2	2	1	1	2	1	0	1	1	1	0	1	0	0	0	0	1	1	1	1	65.2	0	1	1	-1	1
B	4	-1	1	2	1	1	1	2	2	0	0	0	0	1	1	1	0	0	0	0	0	0	0	1	69.3	2	1	-1	-1	1
B	8	-1	1	2	2	2	1	1	1	1	0	1	1	1	0	1	0	0	0	0	0	1	1	1	70.1	1	1	-1	922	0
B	6	3	1	2	2	2	2	2	1	0	0	1	0	1	0	1	0	0	0	0	0	0	1	1	97.2	1	1	1	-1	1
B	6	2	1	2	1	1	2	1	1	1	0	1	0	1	0	1	0	0	0	0	0	0	0	0	73.5	2	1	0	-1	1
B	4	2	1	2	2	2	2	1	2	0	0	0	0	1	0	1	0	0	0	0	0	1	0	0	92.3	0	1	0	-1	1
B	4	1	1	2	1	1	1	1	1	0	0	0	0	1	0	1	1	0	0	0	0	0	0	0	67.3	1	1	0	-1	0
B	4	1	1	2	1	2	2	1	2	0	0	0	0	1	0	1	0	0	0	0	0	0	0	1	91.7	4	1	0	182	0
B	4	-1	1	2	1	1	1	1	2	0	0	0	0	1	0	1	0	0	0	0	0	0	0	0	87	9	1	-1	133	0
B	4	3	1	1	1	2	1	1	2	0	0	0	0	1	0	1	0	0	0	0	0	0	0	1	85.71	6	1	1	108	0
B	6	-1	1	2	2	2	2	2	2	0	0	1	0	1	0	1	0	0	0	0	0	0	0	0	63.74	2	1	-1	560	1
B	4	2	1	2	2	1	1	2	2	0	0	0	0	1	0	1	0	0	0	0	0	1	0	1	74.52	6	1	0	9	0
B	4	1	1	2	1	2	1	1	1	0	0	0	0	1	0	1	0	0	0	0	0	0	0	0	43.18	1	1	0	1010	0
B	4	2	1	1	2	1	1	2	2	0	0	0	0	1	0	1	0	0	0	0	0	0	0	0	82.6	6	1	0	-1	0
B	9	2	1	2	2	1	2	2	2	0	0	1	1	1	0	1	0	0	0	0	0	0	0	1	72.74	0	1	0	629	1
B	8	-1	1	2	2	2	1	2	2	0	0	1	1	1	0	1	0	0	0	0	0	1	0	0	58.96	1	1	-1	303	0
B	7	-1	1	2	2	2	2	2	2	0	1	1	1	1	0	1	0	0	0	0	0	0	0	1	104.17	0	1	-1	2302	1
B	4	2	1	2	1	2	2	2	2	0	0	0	0	1	0	1	0	0	0	0	0	0	0	0	43.28	0	1	0	-1	0
B	4	2	1	2	2	2	2	2	2	0	0	0	0	1	0	1	0	0	0	0	1	1	0	1	85.75	1	1	0	197	0
D	-1	3	2	2	2	2	2	2	2	0	0	-1	-1	-1	-1	-1	-1	-1	-1	-1	-1	-1	-1	1	100	6	0	1	-1	0
D	-1	2	2	2	2	1	2	2	2	0	0	-1	-1	-1	-1	-1	-1	-1	-1	-1	-1	-1	-1	0	100	3	0	0	-1	0
D	-1	2	2	2	1	2	2	2	2	0	0	-1	-1	-1	-1	-1	-1	-1	-1	-1	-1	-1	-1	1	88.6	6	0	0	-1	0
D	-1	2	1	2	2	1	2	2	2	0	0	-1	-1	-1	-1	-1	-1	-1	-1	-1	-1	-1	-1	1	86.7	9	0	0	-1	0
D	-1	2	1	2	2	2	2	2	2	0	0	-1	-1	-1	-1	-1	-1	-1	-1	-1	-1	-1	-1	0	104.8	12	0	0	-1	0
D	-1	2	2	2	2	1	2	1	1	0	0	-1	-1	-1	-1	-1	-1	-1	-1	-1	-1	-1	-1	1	102.3	6	0	0	-1	0
D	-1	2	2	2	2	2	1	1	2	0	0	-1	-1	-1	-1	-1	-1	-1	-1	-1	-1	-1	-1	0	83.3	5	0	0	-1	0
D	-1	3	1	2	1	2	1	1	2	0	0	-1	-1	-1	-1	-1	-1	-1	-1	-1	-1	-1	-1	0	110.7	9	0	1	-1	1
D	-1	2	2	2	2	1	2	1	2	0	0	-1	-1	-1	-1	-1	-1	-1	-1	-1	-1	-1	-1	1	108.6	7	0	0	-1	0
D	-1	2	2	2	2	1	1	2	2	0	0	-1	-1	-1	-1	-1	-1	-1	-1	-1	-1	-1	-1	1	78.1	10	0	0	-1	0
D	-1	2	1	2	1	1	1	1	1	0	0	-1	-1	-1	-1	-1	-1	-1	-1	-1	-1	-1	-1	1	101.3	1	0	0	-1	0
D	-1	2	2	2	2	1	2	2	2	0	0	-1	-1	-1	-1	-1	-1	-1	-1	-1	-1	-1	-1	0	90.19	2	0	0	-1	0
D	-1	2	2	2	1	1	2	2	2	1	0	-1	-1	-1	-1	-1	-1	-1	-1	-1	-1	-1	-1	0	81.1	5	0	0	-1	0
D	-1	2	2	2	2	1	-1	2	2	0	0	-1	-1	-1	-1	-1	-1	-1	-1	-1	-1	-1	-1	0	79	10	0	0	-1	0
D	-1	2	2	2	2	1	2	2	2	0	0	-1	-1	-1	-1	-1	-1	-1	-1	-1	-1	-1	-1	0	126	9	0	0	-1	1
D	-1	2	1	2	2	1	-1	1	2	0	0	-1	-1	-1	-1	-1	-1	-1	-1	-1	-1	-1	-1	1	101	2	0	0	-1	0
D	-1	2	2	2	2	2	2	1	2	0	0	-1	-1	-1	-1	-1	-1	-1	-1	-1	-1	-1	-1	1	96	7	0	0	-1	0
D	-1	3	1	2	2	2	2	2	2	0	0	-1	-1	-1	-1	-1	-1	-1	-1	-1	-1	-1	-1	1	127.2	2	0	1	-1	0
D	-1	1	2	2	2	1	-1	1	2	0	0	-1	-1	-1	-1	-1	-1	-1	-1	-1	-1	-1	-1	0	98.5	6	0	0	-1	0
D	-1	3	2	2	2	2	-1	2	2	0	0	-1	-1	-1	-1	-1	-1	-1	-1	-1	-1	-1	-1	1	113.1	5	0	1	-1	1
D	-1	3	2	2	1	1	2	1	1	0	0	-1	-1	-1	-1	-1	-1	-1	-1	-1	-1	-1	-1	0	91.1	1	0	1	-1	0
D	-1	2	2	2	2	2	2	2	2	0	0	-1	-1	-1	-1	-1	-1	-1	-1	-1	-1	-1	-1	1	128.6	11	0	0	-1	0
D	-1	3	2	2	2	1	1	2	2	0	0	-1	-1	-1	-1	-1	-1	-1	-1	-1	-1	-1	-1	1	96	8	0	1	-1	0
D	-1	2	2	2	2	1	-1	2	2	0	0	-1	-1	-1	-1	-1	-1	-1	-1	-1	-1	-1	-1	1	134.8	7	0	0	-1	0
D	-1	2	2	2	2	1	2	2	2	0	0	-1	-1	-1	-1	-1	-1	-1	-1	-1	-1	-1	-1	1	91.2	4	0	0	-1	1
D	-1	2	2	2	2	1	1	1	2	0	0	-1	-1	-1	-1	-1	-1	-1	-1	-1	-1	-1	-1	1	128.2	0	0	0	-1	0
D	-1	2	2	2	2	2	2	2	2	0	0	-1	-1	-1	-1	-1	-1	-1	-1	-1	-1	-1	-1	1	113.6	7	0	0	-1	0
D	-1	1	2	2	2	1	1	2	2	0	0	-1	-1	-1	-1	-1	-1	-1	-1	-1	-1	-1	-1	1	66.1	9	0	0	-1	0
D	-1	2	1	2	2	2	2	2	2	0	0	-1	-1	-1	-1	-1	-1	-1	-1	-1	-1	-1	-1	0	78	6	0	0	-1	0
D	-1	3	2	2	2	2	2	2	2	0	0	-1	-1	-1	-1	-1	-1	-1	-1	-1	-1	-1	-1	1	104.2	7	0	1	-1	0
D	-1	3	1	2	2	1	2	2	2	0	0	-1	-1	-1	-1	-1	-1	-1	-1	-1	-1	-1	-1	1	88.1	6	0	1	-1	0
D	-1	3	2	2	1	2	2	2	1	0	0	-1	-1	-1	-1	-1	-1	-1	-1	-1	-1	-1	-1	1	176	5	0	1	-1	0
D	-1	3	1	2	2	2	2	2	2	0	0	-1	-1	-1	-1	-1	-1	-1	-1	-1	-1	-1	-1	1	92.8	2	0	1	-1	0
D	-1	2	2	2	2	2	2	2	2	0	0	-1	-1	-1	-1	-1	-1	-1	-1	-1	-1	-1	-1	1	83.3	11	0	0	-1	0
D	-1	2	1	2	2	2	2	2	2	0	0	-1	-1	-1	-1	-1	-1	-1	-1	-1	-1	-1	-1	0	102.3	6	0	0	-1	0
D	-1	2	1	2	1	1	1	1	2	0	0	-1	-1	-1	-1	-1	-1	-1	-1	-1	-1	-1	-1	1	90.6	3	0	0	-1	0
D	-1	2	1	2	1	1	1	1	2	0	0	-1	-1	-1	-1	-1	-1	-1	-1	-1	-1	-1	-1	1	106.6	1	0	0	-1	0
D	-1	3	2	2	2	2	2	2	2	0	0	-1	-1	-1	-1	-1	-1	-1	-1	-1	-1	-1	-1	1	100	2	0	1	-1	0
D	-1	3	2	2	2	2	2	2	2	0	0	-1	-1	-1	-1	-1	-1	-1	-1	-1	-1	-1	-1	1	108	7	0	1	-1	0
D	-1	2	1	2	1	2	1	1	2	0	0	-1	-1	-1	-1	-1	-1	-1	-1	-1	-1	-1	-1	1	96.1	6	0	0	-1	0
D	-1	1	2	2	2	2	2	1	2	0	0	-1	-1	-1	-1	-1	-1	-1	-1	-1	-1	-1	-1	0	88.7	7	0	0	-1	0
D	-1	2	1	2	2	2	2	2	2	0	0	-1	-1	-1	-1	-1	-1	-1	-1	-1	-1	-1	-1	1	94.4	4	0	0	-1	0
D	-1	2	2	2	2	2	2	2	2	0	0	-1	-1	-1	-1	-1	-1	-1	-1	-1	-1	-1	-1	1	103.6	8	0	0	-1	0
D	-1	3	1	2	1	2	2	1	2	0	0	-1	-1	-1	-1	-1	-1	-1	-1	-1	-1	-1	-1	1	88.4	2	0	1	-1	0
D	-1	2	2	2	2	2	2	2	2	0	0	-1	-1	-1	-1	-1	-1	-1	-1	-1	-1	-1	-1	1	104.9	4	0	0	-1	0
D	-1	1	2	2	2	1	1	2	2	0	0	-1	-1	-1	-1	-1	-1	-1	-1	-1	-1	-1	-1	1	79.8	7	0	0	-1	0
D	-1	2	2	2	2	1	1	1	2	0	0	-1	-1	-1	-1	-1	-1	-1	-1	-1	-1	-1	-1	0	83.3	7	0	0	-1	0
D	-1	3	1	2	2	2	1	2	2	0	0	-1	-1	-1	-1	-1	-1	-1	-1	-1	-1	-1	-1	1	105.3	1	0	1	-1	1
D	-1	2	2	2	2	1	-1	2	2	0	0	-1	-1	-1	-1	-1	-1	-1	-1	-1	-1	-1	-1	1	98.8	4	0	0	-1	0
D	-1	2	2	2	2	2	2	2	1	0	0	-1	-1	-1	-1	-1	-1	-1	-1	-1	-1	-1	-1	1	99.2	8	0	0	-1	0
D	-1	3	1	2	2	1	2	2	2	0	0	-1	-1	-1	-1	-1	-1	-1	-1	-1	-1	-1	-1	1	91	6	0	1	-1	0
D	-1	2	1	2	2	1	2	2	2	0	0	-1	-1	-1	-1	-1	-1	-1	-1	-1	-1	-1	-1	0	77.8	4	0	0	-1	0
D	-1	2	2	1	1	2	2	1	2	0	0	-1	-1	-1	-1	-1	-1	-1	-1	-1	-1	-1	-1	1	89	8	0	0	-1	0
D	-1	1	1	2	2	2	2	2	2	0	0	-1	-1	-1	-1	-1	-1	-1	-1	-1	-1	-1	-1	0	97.3	3	0	0	-1	0
D	-1	3	2	2	2	2	2	2	2	0	0	-1	-1	-1	-1	-1	-1	-1	-1	-1	-1	-1	-1	0	85.7	3	0	1	-1	0
D	-1	2	2	2	2	2	2	2	2	0	0	-1	-1	-1	-1	-1	-1	-1	-1	-1	-1	-1	-1	0	91.7	2	0	0	-1	0
D	-1	2	1	2	1	1	2	1	1	0	0	-1	-1	-1	-1	-1	-1	-1	-1	-1	-1	-1	-1	1	76.3	0	0	0	-1	0
D	-1	3	2	2	2	1	2	2	2	0	0	-1	-1	-1	-1	-1	-1	-1	-1	-1	-1	-1	-1	1	105.7	5	0	1	-1	0
D	-1	2	2	2	2	2	2	2	2	0	0	-1	-1	-1	-1	-1	-1	-1	-1	-1	-1	-1	-1	0	92.8	3	0	0	-1	0
D	-1	2	1	2	2	2	-1	2	2	0	0	-1	-1	-1	-1	-1	-1	-1	-1	-1	-1	-1	-1	1	83.3	11	0	0	-1	0
D	-1	2	1	2	1	1	2	2	2	0	0	-1	-1	-1	-1	-1	-1	-1	-1	-1	-1	-1	-1	1	106.6	3	0	0	-1	0
D	-1	3	1	2	2	2	2	2	2	0	0	-1	-1	-1	-1	-1	-1	-1	-1	-1	-1	-1	-1	0	137.4	0	0	1	-1	0
D	-1	2	1	2	2	1	2	2	2	0	0	-1	-1	-1	-1	-1	-1	-1	-1	-1	-1	-1	-1	0	88.2	10	0	0	-1	0
D	-1	3	1	2	2	1	2	2	2	1	0	-1	-1	-1	-1	-1	-1	-1	-1	-1	-1	-1	-1	0	117.5	6	0	1	-1	0
D	-1	2	2	2	1	1	2	2	2	1	0	-1	-1	-1	-1	-1	-1	-1	-1	-1	-1	-1	-1	0	100	6	0	0	-1	0
D	-1	3	1	2	1	2	2	2	2	0	0	-1	-1	-1	-1	-1	-1	-1	-1	-1	-1	-1	-1	1	99.4	5	0	1	-1	0
D	-1	2	1	2	2	1	2	1	2	0	0	-1	-1	-1	-1	-1	-1	-1	-1	-1	-1	-1	-1	1	90.7	7	0	0	-1	0
D	-1	2	1	2	1	2	2	1	2	0	0	-1	-1	-1	-1	-1	-1	-1	-1	-1	-1	-1	-1	0	97.5	0	0	0	-1	0
D	-1	2	1	2	2	2	2	2	2	0	0	-1	-1	-1	-1	-1	-1	-1	-1	-1	-1	-1	-1	0	82.2	3	0	0	-1	0
D	-1	2	1	2	2	2	2	2	2	0	0	-1	-1	-1	-1	-1	-1	-1	-1	-1	-1	-1	-1	1	72.6	11	0	0	-1	0
D	-1	2	2	2	2	2	2	2	1	0	0	-1	-1	-1	-1	-1	-1	-1	-1	-1	-1	-1	-1	0	61	10	0	0	-1	0
D	-1	1	1	2	1	1	1	2	2	0	0	-1	-1	-1	-1	-1	-1	-1	-1	-1	-1	-1	-1	0	148.1	0	0	0	-1	1
D	-1	1	2	2	2	2	2	2	2	0	0	-1	-1	-1	-1	-1	-1	-1	-1	-1	-1	-1	-1	1	112.5	3	0	0	-1	0
D	-1	1	1	2	2	2	2	2	2	0	0	-1	-1	-1	-1	-1	-1	-1	-1	-1	-1	-1	-1	0	103.2	2	0	0	-1	0
D	-1	3	2	2	2	2	2	2	2	0	0	-1	-1	1	0	0	0	0	0	0	0	0	0	1	116.7	0	0	1	-1	0
D	-1	3	1	2	1	1	1	1	2	0	0	-1	-1	-1	-1	-1	-1	-1	-1	-1	-1	-1	-1	1	84.1	1	0	1	-1	0
D	-1	2	1	2	2	1	2	1	2	0	0	-1	-1	-1	-1	-1	-1	-1	-1	-1	-1	-1	-1	0	92.7	0	0	0	-1	0
D	-1	1	2	2	2	2	2	1	2	0	0	-1	-1	-1	-1	-1	-1	-1	-1	-1	-1	-1	-1	0	119.6	0	0	0	-1	1
D	-1	1	1	2	1	2	2	2	2	0	0	-1	-1	-1	-1	-1	-1	-1	-1	-1	-1	-1	-1	1	105.7	0	0	0	-1	0
D	-1	3	2	2	2	2	2	2	2	0	0	-1	-1	-1	-1	-1	-1	-1	-1	-1	-1	-1	-1	0	85.8	2	0	1	-1	0
D	-1	2	1	2	1	1	1	2	2	0	0	-1	-1	-1	-1	-1	-1	-1	-1	-1	-1	-1	-1	0	77.2	2	0	0	-1	0
D	-1	2	2	2	2	2	2	2	2	0	0	-1	-1	-1	-1	-1	-1	-1	-1	-1	-1	-1	-1	1	79.7	7	0	0	-1	0
D	-1	1	2	2	2	1	1	1	2	0	0	-1	-1	-1	-1	-1	-1	-1	-1	-1	-1	-1	-1	1	98.4	1	0	0	-1	0
D	-1	2	2	2	2	2	2	2	2	0	0	-1	-1	-1	-1	-1	-1	-1	-1	-1	-1	-1	-1	0	82	9	0	0	-1	0
D	-1	2	2	2	2	2	2	2	2	1	0	-1	-1	-1	-1	-1	-1	-1	-1	-1	-1	-1	-1	1	80.3	12	0	0	-1	0
D	-1	2	1	1	2	1	1	2	1	0	0	-1	-1	-1	-1	-1	-1	-1	-1	-1	-1	-1	-1	1	96.2	1	0	0	-1	0
D	-1	2	1	2	2	2	2	2	2	1	0	-1	-1	-1	-1	-1	-1	-1	-1	-1	-1	-1	-1	1	92.2	10	0	0	-1	0
D	-1	1	2	2	2	2	2	2	2	0	0	-1	-1	-1	-1	-1	-1	-1	-1	-1	-1	-1	-1	1	83.8	10	0	0	-1	0
D	-1	2	2	2	2	2	2	2	2	0	0	-1	-1	-1	-1	-1	-1	-1	-1	-1	-1	-1	-1	0	82.3	3	0	0	-1	0
D	-1	1	1	2	1	2	2	2	2	1	0	-1	-1	-1	-1	-1	-1	-1	-1	-1	-1	-1	-1	0	89.4	2	0	0	-1	0
D	-1	1	2	2	2	2	2	2	2	0	0	-1	-1	-1	-1	-1	-1	-1	-1	-1	-1	-1	-1	1	86.1	4	0	0	-1	0
D	-1	1	1	2	2	1	2	2	2	0	0	-1	-1	-1	-1	-1	-1	-1	-1	-1	-1	-1	-1	1	91.8	3	0	0	-1	0
D	-1	1	2	2	2	2	2	2	2	0	0	-1	-1	-1	-1	-1	-1	-1	-1	-1	-1	-1	-1	1	99.2	8	0	0	-1	0
D	-1	1	1	2	2	2	2	2	2	0	0	-1	-1	-1	-1	-1	-1	-1	-1	-1	-1	-1	-1	1	104.9	3	0	0	-1	0
D	-1	3	1	2	2	2	1	2	2	0	0	-1	-1	-1	-1	-1	-1	-1	-1	-1	-1	-1	-1	1	96.9	3	0	1	-1	0
D	-1	1	1	2	2	2	2	2	2	0	0	-1	-1	-1	-1	-1	-1	-1	-1	-1	-1	-1	-1	0	99	1	0	0	-1	0
D	-1	1	2	2	2	2	2	2	2	0	0	-1	-1	-1	-1	-1	-1	-1	-1	-1	-1	-1	-1	1	93.6	8	0	0	-1	0
D	-1	3	2	2	2	2	2	2	2	0	0	-1	-1	-1	-1	-1	-1	-1	-1	-1	-1	-1	-1	0	90.9	1	0	1	-1	0
D	-1	1	2	2	2	2	2	1	1	0	0	-1	-1	-1	-1	-1	-1	-1	-1	-1	-1	-1	-1	1	85.8	4	0	0	-1	0
D	-1	1	1	2	2	2	2	2	2	0	0	-1	-1	-1	-1	-1	-1	-1	-1	-1	-1	-1	-1	1	133	0	0	0	-1	0
D	-1	3	1	2	2	2	2	2	2	0	0	-1	-1	-1	-1	-1	-1	-1	-1	-1	-1	-1	-1	1	71.6	0	0	1	-1	0
D	-1	1	2	2	1	2	2	1	1	0	0	-1	-1	-1	-1	-1	-1	-1	-1	-1	-1	-1	-1	0	87	0	0	0	-1	0
D	-1	1	2	2	1	2	2	1	2	0	0	-1	-1	-1	-1	-1	-1	-1	-1	-1	-1	-1	-1	1	102	0	0	0	-1	0
D	-1	2	1	2	1	2	2	2	2	0	0	-1	-1	-1	-1	-1	-1	-1	-1	-1	-1	-1	-1	1	116	0	0	0	-1	0
D	-1	1	1	2	2	1	2	2	2	0	0	-1	-1	-1	-1	-1	-1	-1	-1	-1	-1	-1	-1	1	95	2	0	0	-1	0
D	-1	2	2	2	2	1	1	1	2	0	0	-1	-1	-1	-1	-1	-1	-1	-1	-1	-1	-1	-1	1	87	3	0	0	-1	0
D	-1	3	1	2	1	2	2	2	2	0	0	-1	-1	-1	-1	-1	-1	-1	-1	-1	-1	-1	-1	1	109	2	0	1	-1	0
D	-1	1	2	2	2	2	2	1	1	0	0	-1	-1	-1	-1	-1	-1	-1	-1	-1	-1	-1	-1	1	85	1	0	0	-1	0
D	-1	2	1	2	2	2	2	2	2	1	0	-1	-1	-1	-1	-1	-1	-1	-1	-1	-1	-1	-1	1	92.1	8	0	0	-1	0
D	-1	2	2	2	2	2	2	2	2	0	0	-1	-1	-1	-1	-1	-1	-1	-1	-1	-1	-1	-1	1	89.1	10	0	0	-1	0
D	-1	2	2	2	2	2	2	2	2	0	0	-1	-1	-1	-1	-1	-1	-1	-1	-1	-1	-1	-1	0	83.7	7	0	0	-1	0
D	-1	2	2	2	2	2	2	2	2	0	0	-1	-1	-1	-1	-1	-1	-1	-1	-1	-1	-1	-1	0	77.8	4	0	0	-1	0
D	-1	2	2	2	2	2	2	2	2	0	0	-1	-1	-1	-1	-1	-1	-1	-1	-1	-1	-1	-1	0	106	1	0	0	-1	0
D	-1	2	2	2	2	1	2	2	2	0	0	-1	-1	-1	-1	-1	-1	-1	-1	-1	-1	-1	-1	1	97	6	0	0	-1	0
D	-1	1	2	2	2	2	2	2	2	0	0	-1	-1	-1	-1	-1	-1	-1	-1	-1	-1	-1	-1	1	90.9	8	0	0	-1	0
D	-1	1	2	2	2	2	2	2	2	1	0	-1	-1	-1	-1	-1	-1	-1	-1	-1	-1	-1	-1	1	111	9	0	0	-1	0
D	-1	2	2	2	2	2	2	2	2	0	0	-1	-1	-1	-1	-1	-1	-1	-1	-1	-1	-1	-1	1	87	4	0	0	-1	0
D	-1	2	2	2	2	2	2	1	2	0	0	-1	-1	-1	-1	-1	-1	-1	-1	-1	-1	-1	-1	1	107	0	0	0	-1	0
D	-1	1	2	2	2	2	2	2	2	0	0	-1	-1	-1	-1	-1	-1	-1	-1	-1	-1	-1	-1	1	88	2	0	0	-1	0
D	-1	3	2	2	2	2	1	2	2	1	0	-1	-1	-1	-1	-1	-1	-1	-1	-1	-1	-1	-1	0	94	1	0	1	-1	0
D	-1	1	2	2	2	2	2	2	2	0	0	-1	-1	-1	-1	-1	-1	-1	-1	-1	-1	-1	-1	1	104	2	0	0	-1	0
D	-1	1	2	2	2	2	2	2	2	0	0	-1	-1	-1	-1	-1	-1	-1	-1	-1	-1	-1	-1	1	96	1	0	0	-1	0
D	-1	3	2	2	2	2	2	2	2	0	0	-1	-1	-1	-1	-1	-1	-1	-1	-1	-1	-1	-1	0	80.4	4	0	1	-1	0
D	-1	2	2	2	2	2	2	2	2	0	0	-1	-1	-1	-1	-1	-1	-1	-1	-1	-1	-1	-1	1	88	5	0	0	-1	0
D	-1	2	2	2	2	2	2	2	2	0	0	-1	-1	-1	-1	-1	-1	-1	-1	-1	-1	-1	-1	0	96	2	0	0	-1	0
D	-1	2	2	2	2	2	2	2	2	0	0	-1	-1	-1	-1	-1	-1	-1	-1	-1	-1	-1	-1	0	87	7	0	0	-1	0
D	-1	2	2	2	2	2	2	2	2	0	0	-1	-1	-1	-1	-1	-1	-1	-1	-1	-1	-1	-1	1	94	5	0	0	-1	0
D	-1	2	2	2	2	2	2	1	2	0	0	-1	-1	-1	-1	-1	-1	-1	-1	-1	-1	-1	-1	1	86.5	1	0	0	-1	0
D	-1	2	2	2	2	2	2	2	2	0	0	-1	-1	-1	-1	-1	-1	-1	-1	-1	-1	-1	-1	0	80.7	3	0	0	-1	0
D	-1	2	2	2	2	2	2	2	2	0	0	-1	-1	-1	-1	-1	-1	-1	-1	-1	-1	-1	-1	1	77.2	12	0	0	-1	0
D	-1	3	2	2	1	2	2	2	2	0	0	-1	-1	-1	-1	-1	-1	-1	-1	-1	-1	-1	-1	0	97.6	4	0	1	-1	0
D	-1	2	2	2	2	2	2	2	2	0	0	-1	-1	-1	-1	-1	-1	-1	-1	-1	-1	-1	-1	1	75	1	0	0	-1	0
D	-1	2	2	2	2	2	2	2	2	0	0	-1	-1	-1	-1	-1	-1	-1	-1	-1	-1	-1	-1	0	85.5	3	0	0	-1	0
D	-1	3	2	2	2	2	2	2	2	0	0	-1	-1	-1	-1	-1	-1	-1	-1	-1	-1	-1	-1	1		7	0	1	-1	0
D	-1	2	2	2	2	2	2	2	2	0	0	-1	-1	-1	-1	-1	-1	-1	-1	-1	-1	-1	-1	0	91.3	0	0	0	-1	0
D	-1	1	2	2	1	2	2	2	2	0	0	-1	-1	-1	-1	-1	-1	-1	-1	-1	-1	-1	-1	1	94	1	0	0	-1	0
D	-1	3	2	2	2	1	2	2	2	0	0	-1	-1	-1	-1	-1	-1	-1	-1	-1	-1	-1	-1	0	92.7	4	0	1	-1	0
D	-1	3	2	2	2	2	2	2	2	0	0	-1	-1	-1	-1	-1	-1	-1	-1	-1	-1	-1	-1	0	99.2	2	0	1	-1	0
D	-1	2	1	2	2	2	2	2	2	0	0	-1	-1	-1	-1	-1	-1	-1	-1	-1	-1	-1	-1	1	77.1	6	0	0	-1	0
D	-1	2	2	2	2	2	2	2	2	0	0	-1	-1	-1	-1	-1	-1	-1	-1	-1	-1	-1	-1	0	71.1	9	0	0	-1	0
D	-1	1	2	2	2	2	2	2	2	0	0	-1	-1	-1	-1	-1	-1	-1	-1	-1	-1	-1	-1	0	77.1	9	0	0	-1	0
D	-1	2	2	2	2	2	2	2	2	0	0	-1	-1	-1	-1	-1	-1	-1	-1	-1	-1	-1	-1	1	109.6	0	0	0	-1	0
D	-1	3	2	2	2	2	2	2	2	0	0	-1	-1	-1	-1	-1	-1	-1	-1	-1	-1	-1	-1	0	98	10	0	1	-1	0
D	-1	2	2	2	2	2	2	2	2	0	0	-1	-1	-1	-1	-1	-1	-1	-1	-1	-1	-1	-1	0	110.1	4	0	0	-1	0
D	-1	2	2	2	2	2	2	2	2	0	0	-1	-1	-1	-1	-1	-1	-1	-1	-1	-1	-1	-1	0	87.3	2	0	0	-1	0
D	-1	3	2	2	2	2	2	2	2	0	0	-1	-1	-1	-1	-1	-1	-1	-1	-1	-1	-1	-1	0	87.3	1	0	1	-1	0
D	-1	1	2	2	2	2	2	2	2	0	0	-1	-1	-1	-1	-1	-1	-1	-1	-1	-1	-1	-1	0	98.8	10	0	0	-1	0
D	-1	2	2	2	2	2	2	2	2	0	0	-1	-1	-1	-1	-1	-1	-1	-1	-1	-1	-1	-1	0	103.3	10	0	0	-1	0
D	-1	1	2	2	2	2	2	2	2	0	0	-1	-1	-1	-1	-1	-1	-1	-1	-1	-1	-1	-1	0	103.1	3	0	0	-1	0
D	-1	2	2	2	2	2	2	2	2	0	0	-1	-1	-1	-1	-1	-1	-1	-1	-1	-1	-1	-1	1	97.4	5	0	0	-1	0
D	-1	3	2	2	2	2	2	2	2	0	0	-1	-1	-1	-1	-1	-1	-1	-1	-1	-1	-1	-1	0	89.8	2	0	1	-1	0
D	-1	3	2	2	2	2	2	2	2	0	0	-1	-1	-1	-1	-1	-1	-1	-1	-1	-1	-1	-1	0	89.6	3	0	1	-1	0
D	-1	2	2	2	2	2	2	2	2	0	0	-1	-1	-1	-1	-1	-1	-1	-1	-1	-1	-1	-1	0	73	8	0	0	-1	0
D	-1	2	2	2	2	2	2	1	2	0	0	-1	-1	-1	-1	-1	-1	-1	-1	-1	-1	-1	-1	1	88.3	4	0	0	-1	0
D	-1	1	2	2	2	2	2	2	2	0	0	-1	-1	-1	-1	-1	-1	-1	-1	-1	-1	-1	-1	0	77.2	8	0	0	-1	0
D	-1	2	2	2	2	2	2	2	2	0	0	-1	-1	-1	-1	-1	-1	-1	-1	-1	-1	-1	-1	1	89.6	8	0	0	-1	0
D	-1	2	2	2	2	2	2	1	2	0	0	-1	-1	-1	-1	-1	-1	-1	-1	-1	-1	-1	-1	0	86.7	1	0	0	-1	0
D	-1	2	2	2	2	2	2	2	2	0	0	-1	-1	-1	-1	-1	-1	-1	-1	-1	-1	-1	-1	1	68.8	11	0	0	-1	0
D	-1	2	2	2	2	2	2	2	2	0	0	-1	-1	-1	-1	-1	-1	-1	-1	-1	-1	-1	-1	1	95.8	1	0	0	-1	0
D	-1	2	2	2	2	2	2	2	2	0	0	-1	-1	-1	-1	-1	-1	-1	-1	-1	-1	-1	-1	0	88.4	1	0	0	-1	0
D	-1	2	2	2	2	2	2	2	2	0	0	-1	-1	-1	-1	-1	-1	-1	-1	-1	-1	-1	-1	0	90.3	3	0	0	-1	0
D	-1	2	2	2	2	2	2	2	2	0	0	-1	-1	-1	-1	-1	-1	-1	-1	-1	-1	-1	-1	0	94.5	1	0	0	-1	0
D	-1	2	2	2	2	2	2	2	2	0	0	-1	-1	-1	-1	-1	-1	-1	-1	-1	-1	-1	-1	1	91.7	8	0	0	-1	0
D	-1	3	2	2	2	2	2	2	2	0	0	-1	-1	-1	-1	-1	-1	-1	-1	-1	-1	-1	-1	0	103.1	2	0	1	-1	0
D	-1	2	1	2	2	2	2	2	2	0	0	-1	-1	-1	-1	-1	-1	-1	-1	-1	-1	-1	-1	0	84.6	5	0	0	-1	0
D	-1	2	2	2	1	2	2	2	2	1	0	-1	-1	-1	-1	-1	-1	-1	-1	-1	-1	-1	-1	0	121	0	0	0	-1	0
D	-1	2	1	2	2	2	2	2	2	0	0	-1	-1	-1	-1	-1	-1	-1	-1	-1	-1	-1	-1	1	94.5	3	0	0	-1	0
D	-1	1	2	2	2	2	2	2	2	1	0	-1	-1	-1	-1	-1	-1	-1	-1	-1	-1	-1	-1	0	99.4	11	0	0	-1	0
D	-1	2	2	2	2	2	2	2	2	0	0	-1	-1	-1	-1	-1	-1	-1	-1	-1	-1	-1	-1	1	82.8	10	0	0	-1	0
D	-1	2	2	2	2	2	2	2	2	0	0	-1	-1	-1	-1	-1	-1	-1	-1	-1	-1	-1	-1	1	79.9	6	0	0	-1	0
D	-1	3	2	2	2	2	2	2	2	0	0	-1	-1	-1	-1	-1	-1	-1	-1	-1	-1	-1	-1	0	89	8	0	1	-1	0
D	-1	2	2	2	2	2	2	2	2	0	0	-1	-1	-1	-1	-1	-1	-1	-1	-1	-1	-1	-1	1	85.8	1	0	0	-1	0
D	-1	3	2	2	2	2	2	2	2	0	0	-1	-1	-1	-1	-1	-1	-1	-1	-1	-1	-1	-1	1	108	2	0	1	-1	0
D	-1	3	2	2	2	2	2	2	2	0	0	-1	-1	-1	-1	-1	-1	-1	-1	-1	-1	-1	-1	0	93.7	8	0	1	-1	0
D	-1	3	2	2	2	2	2	2	2	0	0	-1	-1	-1	-1	-1	-1	-1	-1	-1	-1	-1	-1	1	105.1	1	0	1	-1	0
D	-1	2	2	2	2	2	2	2	2	0	0	-1	-1	-1	-1	-1	-1	-1	-1	-1	-1	-1	-1	0	91.4	2	0	0	-1	0
D	-1	2	2	2	2	2	2	2	2	0	0	-1	-1	-1	-1	-1	-1	-1	-1	-1	-1	-1	-1	0	91	7	0	0	-1	0
D	-1	2	1	2	1	2	2	2	1	0	0	-1	-1	-1	-1	-1	-1	-1	-1	-1	-1	-1	-1	1	97	4	0	0	-1	0
D	-1	2	2	2	2	2	2	2	2	0	0	-1	-1	-1	-1	-1	-1	-1	-1	-1	-1	-1	-1	0	120.7	4	0	0	-1	0
D	-1	2	2	2	2	2	2	2	2	0	0	-1	-1	-1	-1	-1	-1	-1	-1	-1	-1	-1	-1	0	86.9	1	0	0	-1	0
D	-1	2	2	2	2	2	2	2	2	0	0	-1	-1	-1	-1	-1	-1	-1	-1	-1	-1	-1	-1	0	85.7	3	0	0	-1	0
D	-1	2	2	2	2	2	2	2	2	0	0	-1	-1	-1	-1	-1	-1	-1	-1	-1	-1	-1	-1	0	115.7	7	0	0	-1	0
D	-1	2	1	2	2	2	2	2	2	0	0	-1	-1	-1	-1	-1	-1	-1	-1	-1	-1	-1	-1	0	95.4	3	0	0	-1	0
D	-1	2	2	2	2	2	2	2	2	0	0	-1	-1	-1	-1	-1	-1	-1	-1	-1	-1	-1	-1	0	102.9	4	0	0	-1	0
D	-1	2	2	2	2	2	2	2	2	0	0	-1	-1	-1	-1	-1	-1	-1	-1	-1	-1	-1	-1	1	118.9	0	0	0	-1	0
D	-1	1	2	2	2	2	2	2	2	0	0	-1	-1	-1	-1	-1	-1	-1	-1	-1	-1	-1	-1	1		1	0	0	-1	0
D	-1	3	2	2	2	1	2	1	1	0	0	-1	-1	-1	-1	-1	-1	-1	-1	-1	-1	-1	-1	0	94.3	1	0	1	-1	1
D	-1	3	2	2	2	2	2	2	2	0	0	-1	-1	-1	-1	-1	-1	-1	-1	-1	-1	-1	-1	1	75	10	0	1	-1	0
D	-1	1	2	2	2	2	2	2	2	0	0	-1	-1	-1	-1	-1	-1	-1	-1	-1	-1	-1	-1	1	89.6	8	0	0	-1	0
D	-1	2	2	2	2	2	2	2	2	0	0	-1	-1	-1	-1	-1	-1	-1	-1	-1	-1	-1	-1	0	108.98	0	0	0	-1	0
D	-1	2	2	2	2	2	2	2	2	0	0	-1	-1	-1	-1	-1	-1	-1	-1	-1	-1	-1	-1	1	105.4	1	0	0	-1	0
D	-1	1	2	2	2	2	2	2	2	0	0	-1	-1	-1	-1	-1	-1	-1	-1	-1	-1	-1	-1	1	86.61	2	0	0	-1	0
D	-1	3	2	2	2	2	2	2	2	0	0	-1	-1	-1	-1	-1	-1	-1	-1	-1	-1	-1	-1	0	95.02	7	0	1	-1	0
D	-1	2	2	2	2	2	2	2	2	0	0	-1	-1	-1	-1	-1	-1	-1	-1	-1	-1	-1	-1	0	99.07	1	0	0	-1	0
D	-1	2	2	2	2	2	2	2	2	0	0	-1	-1	-1	-1	-1	-1	-1	-1	-1	-1	-1	-1	0	110.93	2	0	0	-1	0
D	-1	2	2	2	2	2	2	2	2	0	0	-1	-1	-1	-1	-1	-1	-1	-1	-1	-1	-1	-1	0	95.23	2	0	0	-1	0
D	-1	1	2	2	2	2	2	2	2	0	0	-1	-1	-1	-1	-1	-1	-1	-1	-1	-1	-1	-1	0	109.09	1	0	0	-1	0
D	-1	1	2	2	2	2	2	2	2	0	0	-1	-1	-1	-1	-1	-1	-1	-1	-1	-1	-1	-1	0	86.45	5	0	0	-1	0
D	-1	2	2	2	2	2	2	2	2	0	0	-1	-1	-1	-1	-1	-1	-1	-1	-1	-1	-1	-1	0	88.97	2	0	0	-1	0
D	-1	2	2	2	2	2	2	2	2	0	0	-1	-1	-1	-1	-1	-1	-1	-1	-1	-1	-1	-1	0	105.26	1	0	0	-1	0
E	-1	-1	2	2	2	2	2	2	2	0	0	-1	-1	-1	-1	-1	-1	-1	-1	-1	-1	-1	-1	1	84.2	5	1	-1	946	1
E	-1	-1	2	2	2	2	2	2	2	0	0	-1	-1	-1	-1	-1	-1	-1	-1	-1	-1	-1	-1	0	113.1	7	1	-1	693	1
E	-1	-1	2	2	2	2	2	2	2	0	0	-1	-1	-1	-1	-1	-1	-1	-1	-1	-1	-1	-1	0	92.9	8	1	-1	676	1
E	-1	-1	2	2	2	2	2	2	2	0	0	-1	-1	-1	-1	-1	-1	-1	-1	-1	-1	-1	-1	1	86.1	7	1	-1	660	1
E	-1	-1	2	2	2	2	2	2	2	0	0	-1	-1	-1	-1	-1	-1	-1	-1	-1	-1	-1	-1	0		7	1	-1	749	0
E	-1	-1	2	2	2	2	2	2	2	0	0	-1	-1	-1	-1	-1	-1	-1	-1	-1	-1	-1	-1	0	89.4	2	1	-1	1012	1
E	-1	-1	2	2	2	2	2	2	2	0	0	-1	-1	-1	-1	-1	-1	-1	-1	-1	-1	-1	-1	1	73.4	2	1	-1	1207	1
E	-1	-1	2	2	2	2	2	2	2	0	0	-1	-1	-1	-1	-1	-1	-1	-1	-1	-1	-1	-1	0	111.7	6	1	-1	482	1
E	-1	-1	2	2	2	2	2	2	2	0	0	-1	-1	-1	-1	-1	-1	-1	-1	-1	-1	-1	-1	1	75.8	10	1	-1	268	1
E	-1	-1	2	2	2	2	2	2	2	0	0	-1	-1	-1	-1	-1	-1	-1	-1	-1	-1	-1	-1	0	91.1	6	1	-1	657	1
E	-1	-1	2	2	2	2	2	2	2	0	0	-1	-1	-1	-1	-1	-1	-1	-1	-1	-1	-1	-1	1	91.5	3	1	-1	573	0
E	-1	2	2	2	2	2	2	2	2	0	0	-1	-1	-1	-1	-1	-1	-1	-1	-1	-1	-1	-1	0	75.2	7	1	0	301	0
E	-1	3	2	2	2	2	2	2	2	0	0	-1	-1	-1	-1	-1	-1	-1	-1	-1	-1	-1	-1	1	94	5	1	1	1031	0
E	-1	3	1	2	1	2	2	2	2	0	0	-1	-1	-1	-1	-1	-1	-1	-1	-1	-1	-1	-1	1	98.9	4	1	1	280	0
E	-1	2	1	2	2	2	2	2	2	0	0	-1	-1	-1	-1	-1	-1	-1	-1	-1	-1	-1	-1	0	56.4	1	1	0	280	0
E	-1	3	2	2	2	2	2	2	2	0	0	-1	-1	-1	-1	-1	-1	-1	-1	-1	-1	-1	-1	1	84	1	1	1	2466	0
E	-1	1	2	2	2	2	2	2	2	0	0	-1	-1	-1	-1	-1	-1	-1	-1	-1	-1	-1	-1	1	68.8	7	1	0	31	0
E	-1	2	2	2	2	2	2	2	2	0	0	-1	-1	-1	-1	-1	-1	-1	-1	-1	-1	-1	-1	1	86.7	6	1	0	92	0
E	-1	3	2	2	2	2	2	1	2	0	0	-1	-1	-1	-1	-1	-1	-1	-1	-1	-1	-1	-1	1	67.4	8	1	1	1564	0
E	-1	2	2	2	2	2	2	2	2	0	0	-1	-1	-1	-1	-1	-1	-1	-1	-1	-1	-1	-1	0	91.4	4	1	0	427	0
E	-1	1	2	2	2	2	2	2	2	1	0	-1	-1	0	0	0	0	0	0	0	0	0	0	0	95.4	3	1	0	1004	1
E	-1	2	2	2	2	2	2	2	2	0	0	-1	-1	-1	-1	-1	-1	-1	-1	-1	-1	-1	-1	1	80	3	1	0	792	0
E	-1	1	2	2	2	2	1	1	2	0	0	-1	-1	-1	-1	-1	-1	-1	-1	-1	-1	-1	-1	1		10	1	0	1355	0
E	-1	3	2	2	2	2	2	2	2	0	0	-1	-1	-1	-1	-1	-1	-1	-1	-1	-1	-1	-1	0	108.1	5	1	1	535	0
E	-1	2	2	2	2	2	2	2	2	0	0	-1	-1	-1	-1	-1	-1	-1	-1	-1	-1	-1	-1	0	96.8	5	1	0	-1	0
E	-1	3	2	2	2	1	2	2	1	0	0	-1	-1	-1	-1	-1	-1	-1	-1	-1	-1	-1	-1	1	103.8	8	1	1	422	0
E	-1	2	2	2	2	2	2	2	2	1	0	-1	-1	-1	-1	-1	-1	-1	-1	-1	-1	-1	-1	1	90.2	1	1	0	-1	0
E	-1	2	2	2	2	2	2	2	2	1	0	-1	-1	-1	-1	-1	-1	-1	-1	-1	-1	-1	-1	1	101.9	0	1	0	-1	0
E	-1	3	2	2	2	2	2	2	2	1	0	-1	-1	-1	-1	-1	-1	-1	-1	-1	-1	-1	-1	0	98.6	3	1	1	-1	0
E	-1	3	2	2	2	2	2	2	2	1	0	-1	-1	-1	-1	-1	-1	-1	-1	-1	-1	-1	-1	1	76.82	7	1	1	-1	0
E	-1	2	2	2	2	2	2	2	2	1	0	-1	-1	-1	-1	-1	-1	-1	-1	-1	-1	-1	-1	1	88.01	8	1	0	-1	0
E	-1	2	2	2	2	2	2	2	2	0	0	-1	-1	-1	-1	-1	-1	-1	-1	-1	-1	-1	-1	0	82.71	8	1	0	-1	0
E	-1	2	2	2	2	2	2	2	2	0	0	-1	-1	-1	-1	-1	-1	-1	-1	-1	-1	-1	-1	1	86.87	6	1	0	-1	0
E	-1	2	2	2	1	2	2	1	2	0	0	-1	-1	-1	-1	-1	-1	-1	-1	-1	-1	-1	-1	1	59.72	1	1	0	17	0
E	-1	1	2	2	2	2	2	1	2	0	0	-1	-1	-1	-1	-1	-1	-1	-1	-1	-1	-1	-1	0	89.2	0	1	0	2747	0
